# Supplementary material for: Identification of High-Yielding Genotypes of Barley in the Warm Regions of Iran
Source: Plants (Basel). 2023 Nov 13;12(22):3837. doi: 10.3390/plants12223837 (PMC10675262; doi:10.3390/plants12223837)
Supplement: Supplementary file 1 [file plants-12-03837-s001.zip]

Archive with 1 entries (1 files):
- plants-2698653-supplementary.pdf
